# Supplementary material for: (−)-Naringenin 4′,7-dimethyl Ether Isolated from Nardostachys jatamansi Relieves Pain through Inhibition of Multiple Channels
Source: Molecules. 2022 Mar 7;27(5):1735. doi: 10.3390/molecules27051735 (PMC8911579; doi:10.3390/molecules27051735)
Supplement: Supplementary file 1 [file molecules-27-01735-s001.zip]

Archive with 1 entries (1 files):
- molecules-1595875-supplementary.pdf
